# Supplementary material for: Natural Polymorphisms in Mycobacterium tuberculosis Conferring Resistance to Delamanid in Drug-Naive Patients
Source: Antimicrob Agents Chemother. 2020 Oct 20;64(11):e00513-20. doi: 10.1128/AAC.00513-20 (PMC7577131; doi:10.1128/AAC.00513-20)
Supplement: Supplemental file 2 [file AAC.00513-20-sd002.xlsx]

## Sheet: Delamanid_mutation
Isolate_number	Patient_number	Gnumber	Geographic_location	Accession_number	Lineage	F420 Mutation (gene, variant frequency in % (all ≥ 75%))	MIC mg/L in the micro-dilution
12	1	G05181	Côte d'Ivoire	SRR3732726	lineage4.1.2.1	p.Lys270Met (fgd1, 100%)	0.5
5	2	G08836	Côte d'Ivoire	SRR7517760	lineage4.6.2.2	c.168C>T (ddn, 100%)	≤0.015
2	3	G05044	Kenya	SRR3725721	lineage2.2.1	c.960T>C (fgd1, 100%)	≤0.015
7	4	G21720	Peru	SRR11098556	lineage2.2.1	c.960T>C (fgd1, 100%)	≤0.015
4	5	G05209	Peru	SRR3732710;SRR7517741	lineage4.3.2	c.1161C>T (fbiC, 100%)	≤0.015
11	6	G21741	Peru	SRR11098558	lineage4.1.2.1	p.Lys270Met (fgd1, 100%)	0.03
9	7	G21738	Peru	SRR11098557	lineage4.1.2.1	p.Lys270Met (fgd1, 100%); c.-11G>A (fbiC, 100%)	≤0.015
3	8	G05096	South Africa	SRR3725710	lineage4.1.2	p.Ile208Val (fbiA, 98%)	≤0.015
13	9	G04118	Thailand	SRR3725356	lineage2.2.1	c.960T>C (fgd1, 99%); c.85_87del (ddn, 99%)	>8
10	10	G04319	Thailand	SRR3724811	lineage1.1.1	p.Arg64Ser (fgd1, 98%); c.960T>C (fgd1, 100%); p.Ala416Val (fbiC, 98%); p.Trp678Gly (fbiC, 95%)	0.03
1		G03237	Democratic Republic Congo	SRR3724809	lineage4.7
6		G21714	Peru	SRR11098559	lineage4.1.2.1	p.Lys270Met (fgd1, 100%); c.-11G>A (fbiC, 100%)
8		G21727	Peru	SRR11098560	lineage4.3.3
14		G03157	Peru	SRR3724811	lineage4.8
15		G03158	Peru	SRR3724984	lineage4.1.2.1	p.Lys270Met (fgd1, 100%)
16		G03159	Peru	SRR3724960	lineage4.8
17		G03160	Peru	SRR3724973	lineage2.2.1	c.960T>C (fgd1, 100%)
18		G03161	Peru	SRR3724676;SRR7517800	lineage4
19		G03162	Peru	SRR3724982	lineage4.1.2.1	p.Lys270Met (fgd1, 100%); c.912G>A (fbiA, 100%)
20		G03163	Peru	SRR3724972	lineage4.3.2
21		G03164	Peru	SRR3724976	lineage4.3.3
22		G03165	Peru	SRR3724983	lineage4.1.1
23		G03167	Peru	SRR3724771	lineage4.3.2	p.Asp375Asn (fbiC, 100%)
24		G03168	Peru	SRR3724966	lineage4.3.3
25		G03229	Democratic Republic Congo	SRR3724953	lineage4.9
26		G03230	Democratic Republic Congo	SRR3724757;SRR7517759	lineage4.3.4.1
27		G03231	Democratic Republic Congo	SRR3724817	lineage4.7
28		G03232	Democratic Republic Congo	SRR3724946	lineage3.1.1	c.960T>C (fgd1, 100%)
29		G03236	Democratic Republic Congo	SRR3724755	lineage4.1.1.1	p.Thr302Met (fbiA, 100%); c.24T>C (ddn, 100%)
30		G04030	Democratic Republic Congo	SRR3724660	lineage4.3.2
31		G04031	Democratic Republic Congo	SRR3724950	lineage4.6.1.2
32		G04032	Democratic Republic Congo	SRR3724799	lineage4.3.4.2.1
33		G04033	Côte d'Ivoire	SRR3724807	lineage4.1	c.1680C>T (fbiC, 92%)
34		G04034	Côte d'Ivoire	SRR5535684;SRR7517808	lineage4.1	c.1680C>T (fbiC, 98%)
35		G04035	Côte d'Ivoire	SRR3724956;SRR7517807	lineage4.1	c.1680C>T (fbiC, 99%)
36		G04037	Côte d'Ivoire	SRR3724803	lineage4.1	c.1680C>T (fbiC, 97%)
37		G04038	Côte d'Ivoire	SRR3724818	lineage4.6.2.2
38		G04039	Côte d'Ivoire	SRR3724965	lineage4.1	c.1680C>T (fbiC, 96%)
39		G04041	Côte d'Ivoire	SRR3724971;SRR7517733	lineage4.1	c.1680C>T (fbiC, 99%)
40		G04042	Côte d'Ivoire	SRR3724928	lineage4.1	c.1680C>T (fbiC, 97%)
41		G04057	Democratic Republic Congo	SRR3724951	lineage4.3.2
42		G04111	Thailand	SRR3725012	lineage2.2.1	c.960T>C (fgd1, 100%); p.Ile128Val (fbiC, 100%)
43		G04122	Thailand	SRR3725360;SRR7517746	lineage2.2.1	c.960T>C (fgd1, 100%)
44		G04123	Thailand	SRR3725359;SRR7517743	lineage2.2.1	c.960T>C (fgd1, 100%); p.Lys571Glu (fbiC, 100%); c.337C>T (fbiA, 100%)
45		G04169	Côte d'Ivoire	SRR3724662	lineage4.1	c.1680C>T (fbiC, 97%)
46		G04171	Côte d'Ivoire	SRR3724998	lineage4.1	c.1680C>T (fbiC, 97%)
47		G04322	Thailand	SRR5535396;SRR7517742	lineage2.2.1	c.960T>C (fgd1, 100%)
48		G05028	Côte d'Ivoire	SRR3725712	lineage4.1	c.1680C>T (fbiC, 96%)
49		G05032	Côte d'Ivoire	SRR3725708	lineage4.1	c.1680C>T (fbiC, 95%)
50		G05034	Côte d'Ivoire	SRR3725719	lineage4.1	c.1680C>T (fbiC, 97%)
51		G05035	Côte d'Ivoire	SRR3725717	lineage4.6
52		G05036	Côte d'Ivoire	SRR3725718	lineage4.1	c.1680C>T (fbiC, 96%)
53		G05037	Côte d'Ivoire	SRR3725722	lineage4.1	c.1680C>T (fbiC, 96%)
54		G05038	Côte d'Ivoire	SRR3725711	lineage4.6.2.2	c.168C>T (ddn, 98%)
55		G05112	Peru	SRR3732590	lineage4.3.4.2
56		G05114	Peru	SRR3732573;SRR7517830	lineage2.2.1	c.960T>C (fgd1, 100%)
57		G05122	Peru	SRR3732588	lineage2.2.1	c.960T>C (fgd1, 100%)
58		G05123	Peru	SRR3732721	lineage4.3.3
59		G05132	Peru	SRR3732720	lineage4.3.4.2
60		G05136	Peru	SRR3732589	lineage2.2.1	c.960T>C (fgd1, 100%)
61		G05137	Peru	SRR3732594	lineage4.3.3
62		G05138	Peru	SRR3732579;SRR7517786	lineage4.3.4.1
63		G05150	Côte d'Ivoire	SRR3732684	lineage4.6.2.2
64		G05156	Peru	SRR3732641;SRR7517771	lineage4.3.3
65		G05165	Côte d'Ivoire	SRR3732703	lineage4.6.2.2
66		G05168	Côte d'Ivoire	SRR3732725	lineage4.6.2.2
67		G05171	Côte d'Ivoire	SRR3732695	lineage4.1.2.1	p.Lys270Met (fgd1, 100%)
68		G05172	Côte d'Ivoire	SRR3732706	lineage4.6.2.2
69		G05174	Côte d'Ivoire	SRR3732691	lineage4.6.2.2
70		G05175	Côte d'Ivoire	SRR3732643;SRR7517744	lineage4.1.1.3	p.Ala21Thr (fbiD, 100%)
71		G05177	Côte d'Ivoire	SRR3732698	lineage4.1	c.1680C>T (fbiC, 96%)
72		G05179	Côte d'Ivoire	SRR3732707	lineage4.6.2.2
73		G05182	Côte d'Ivoire	SRR3732694	lineage4.6.2.2
74		G05184	Côte d'Ivoire	SRR7517725	lineage4.3.3
75		G07408	Peru	SRR7517680	lineage4.3.3
76		G07418	Côte d'Ivoire	SRR7517681	lineage4.1	c.1680C>T (fbiC, 100%)
77		G07444	Democratic Republic Congo	SRR7517678	lineage4.4.1.1
78		G07446	Côte d'Ivoire	SRR7517679	lineage4.6.2.2
79		G07447	Côte d'Ivoire	SRR7517684	lineage4.1	c.1680C>T (fbiC, 100%)
80		G07448	Côte d'Ivoire	SRR7517685	lineage4.6.2.2
81		G07449	Côte d'Ivoire	SRR7517682	lineage4.6.2.2
82		G07450	Côte d'Ivoire	SRR7517683	lineage5	c.960T>C (fgd1, 100%); c.-32A>G (fbiC, 100%); c.-222T>C (fbiA, 100%); c.144G>T (ddn, 100%); p.Asp113Asn (ddn, 98%)
83		G07451	Côte d'Ivoire	SRR7517686	lineage4.6.2.2
84		G07452	Côte d'Ivoire	SRR7517687	lineage6	p.Lys296Glu (fgd1, 100%); c.960T>C (fgd1, 100%); c.-32A>G (fbiC, 100%)
85		G07453	Côte d'Ivoire	SRR7517780	lineage4.1.2.1	p.Lys270Met (fgd1, 100%)
86		G07454	Côte d'Ivoire	SRR7517779	lineage4.6.2.2
87		G07480	Thailand	SRR7517778	lineage2.2.1	c.960T>C (fgd1, 100%); p.Ile128Val (fbiC, 100%)
88		G07482	Thailand	SRR7517777	lineage2.2.1	c.960T>C (fgd1, 100%); p.Ile128Val (fbiC, 100%)
89		G07486	Thailand	SRR7517784	lineage1.1
90		G07488	Thailand	SRR7517783	lineage1.2.1	p.Asp153Ala (fgd1, 100%); c.300A>G (fbiD, 100%); p.Thr302Ile (fbiB, 100%)
91		G07489	Thailand	SRR7517782	lineage2.2.1	c.960T>C (fgd1, 100%); c.-343T>C (fbiA, 100%)
92		G08154	Democratic Republic Congo	SRR7517781	lineage4.3.3
93		G08155	Thailand	SRR7517776	lineage2.1	c.960T>C (fgd1, 100%); p.Ala505Thr (fbiC, 97%)
94		G08156	Peru	SRR7517775	lineage4.4.1.1	p.Pro45Leu (ddn, 100%)
95		G08747	Peru	SRR7517801	lineage4.1.2.1	p.Lys270Met (fgd1, 100%); c.-11G>A (fbiC, 100%)
96		G08799	Peru	SRR7517834	lineage4.3.3
97		G08800	Peru	SRR7517831	lineage4.3.3
98		G08801	Peru	SRR7517832	lineage4
99		G08802	Peru	SRR7517829	lineage4.1.2.1	p.Lys270Met (fgd1, 100%); c.-11G>A (fbiC, 100%)
100		G08804	Peru	SRR7517827	lineage4.1.2.1	p.Lys270Met (fgd1, 100%)
101		G08805	Peru	SRR7517828	lineage4.1.2.1	p.Lys270Met (fgd1, 100%)
102		G08806	Peru	SRR7517835	lineage4.3.2
103		G08807	Peru	SRR7517836	lineage4.3.3
104		G08808	Peru	SRR7517812	lineage4.3.4.2
105		G08809	Peru	SRR7517811	lineage4.1.2.1	p.Lys270Met (fgd1, 100%)
106		G08810	Peru	SRR7517810	lineage4.3.3
107		G08811	Peru	SRR7517809	lineage4.1.2.1	p.Lys270Met (fgd1, 100%)
108		G08812	Peru	SRR7517816	lineage4.3.3
109		G08813	Peru	SRR7517815	lineage4.3.3
110		G08814	Peru	SRR7517814	lineage4.3.3
111		G08815	Peru	SRR7517813	lineage4.3.3
112		G08818	Côte d'Ivoire	SRR7517792	lineage4.1	c.1680C>T (fbiC, 100%)
113		G08819	Côte d'Ivoire	SRR7517793	lineage4.1	c.1680C>T (fbiC, 100%)
114		G08820	Côte d'Ivoire	SRR7517794	lineage4.1	c.1680C>T (fbiC, 100%)
115		G08821	Côte d'Ivoire	SRR7517795	lineage2.2.1	c.960T>C (fgd1, 100%)
116		G08822	Côte d'Ivoire	SRR7517788	lineage4.1	c.1680C>T (fbiC, 99%)
117		G08823	Côte d'Ivoire	SRR7517789	lineage4.1	c.1680C>T (fbiC, 100%)
118		G08824	Côte d'Ivoire	SRR7517790	lineage4.1	c.1680C>T (fbiC, 100%)
119		G08825	Côte d'Ivoire	SRR7517791	lineage4.1	c.1680C>T (fbiC, 100%)
120		G08827	Peru	SRR7517787	lineage4.1.2.1	p.Lys270Met (fgd1, 100%)
121		G08828	Peru	SRR7517768	lineage4.3.3
122		G08829	Peru	SRR7517767	lineage4.3.3
123		G08830	Peru	SRR7517770	lineage4.3.3
124		G08831	Peru	SRR7517769	lineage4.1.2.1	p.Lys270Met (fgd1, 100%); c.-11G>A (fbiC, 100%)
125		G08832	Peru	SRR7517772	lineage4.3.3
126		G08834	Democratic Republic Congo	SRR7517774	lineage4.3.3
127		G08835	Côte d'Ivoire	SRR7517773	lineage4.6.2.2
128		G08840	Thailand	SRR7517739	lineage2.2.1	c.960T>C (fgd1, 100%)
129		G04052	Democratic Republic Congo	SRR3724670	lineage4.7
